# Supplementary material for: hipFG: high-throughput harmonization and integration pipeline for functional genomics data
Source: Bioinformatics. 2023 Nov 8;39(11):btad673. doi: 10.1093/bioinformatics/btad673 (PMC10660288; doi:10.1093/bioinformatics/btad673)
Supplement: btad673_Supplementary_Data [file btad673_supplementary_data.zip]

Archive with 3 entries (2 files):
- suppl_data/
- suppl_data/hipFG_S_Note.docx
- suppl_data/Supplementary Tables.xlsx
